# Supplementary material for: Isomerization and Stabilization of Amygdalin from Peach Kernels
Source: Molecules. 2023 Jun 5;28(11):4550. doi: 10.3390/molecules28114550 (PMC10254743; doi:10.3390/molecules28114550)
Supplement: Supplementary file 1 [file molecules-28-04550-s001.zip]

Archive with 1 entries (1 files):
- molecules-2411433-supplementary.pdf
